# Supplementary material for: APPA Increases Lifespan and Stress Resistance via Lipid Metabolism and Insulin/IGF-1 Signal Pathway in Caenorhabditis elegans
Source: Int J Mol Sci. 2023 Sep 5;24(18):13682. doi: 10.3390/ijms241813682 (PMC10531162; doi:10.3390/ijms241813682)
Supplement: Supplementary file 1 [file ijms-24-13682-s001.zip]

Archive with 1 entries (1 files):
- ijms-2576585-supplementary.pdf
